# Supplementary material for: The Growth, Pathogenesis, and Secondary Metabolism of Fusarium verticillioides Are Epigenetically Modulated by Putative Heterochromatin Protein 1 (FvHP1)
Source: J Fungi (Basel). 2025 May 31;11(6):424. doi: 10.3390/jof11060424 (PMC12194461; doi:10.3390/jof11060424)
Supplement: Supplementary file 1 [file jof-11-00424-s001.zip]

Archive with 1 entries (1 files):
- jof-3645148-supplementary.pdf
